# Supplementary material for: Ultrasensitive Fluorescence Sensing of Chlorpyrifos Using Core–Shell Au@Ag Nanoparticle-Enhanced Inner Filter Effect on g-C3N4
Source: Biosensors (Basel). 2026 Jul 9;16(7):376. doi: 10.3390/bios16070376 (PMC13406696; doi:10.3390/bios16070376)
Supplement: Supplementary file 1 [file biosensors-16-00376-s001.zip]

Archive with 1 entries (1 files):
- biosensors-4380466-supplementary.pdf
